# Supplementary material for: Synaptotagmin-1 and -7 Are Redundantly Essential for Maintaining the Capacity of the Readily-Releasable Pool of Synaptic Vesicles
Source: PLoS Biol. 2015 Oct 5;13(10):e1002267. doi: 10.1371/journal.pbio.1002267 (PMC4593569; doi:10.1371/journal.pbio.1002267)
Supplement: S1 Data — (XLSX) [file pbio.1002267.s001.xlsx]

## Sheet: Figure 1A
Inhibitory RRP in WT
	Control	Syt1KO		Control	Syt7KD
	37.2658	34.915		18.78	30.3771
	54.5294	46.7967		22.9251	29.8817
	14.1882	42.5302		26.7436	22.4169
	15.5058	37.6748		28.7988	26.1687
	31.8514	30.0426		28.1508	24.1975
	35.8951	16.6239		31.7514	30.5498
	48.4556	35.5611		27.1918	33.5728
	35.7891	8.7115		32.972	22.4767
	26.6673	33.8692		12.6025	18.0706
	26.3071	18.8448		18.1967	26.5436
	37.1693	16.3135		24.8166	30.5595
	24.966	20.8409		18.721	19.2332
	31.4452	33.1163		19.2879	29.8388
	18.283	21.3974		30.0188	22.573
	39.2541	26.4138		17.6863	18.6075
	41.9576	20.5796		29.6774
	19.3499			24.1204
	25.0258
Mean	31.3281	27.7645		24.2612	25.6712
St. Dev.	11.1217	10.6496		5.85477	5.00044
SEM	2.62142	2.66241		1.41999	1.29111

## Sheet: Figure 1B
Inhibitory RRP in Syt1KO
	Syt1KO	Syt1KO+Syt7KD	Syt1KO+Syt7KD+Syt7WT	Syt1KO+Syt7KD+Syt7C2A*B*	Syt1KO+Syt7WT
	21.6373	5.6982	15.7487	5.6203	19.3983
	11.3489	2.9603	37.2068	20.8413	40.6657
	26.3291	9.869	24.3427	6.5197	8.4805
	11.1894	20.8065	20.7456	9.2427	70.0108
	42.5273	24.9969	17.5258	22.4028	13.0866
	45.4831	10.8748	27.9287	11.0502	44.5383
	38.0315	12.0934	46.2545	13.59	37.6274
	46.2198	4.8556	24.571	18.2613	28.252
	28.0332	5.7168	11.1974	23.0575	39.5344
	49.1336	0.7326	16.2507	1.4925	37.5095
	26.8976	18.715	18.9204	21.2745	29.2853
	20.0183	13.9284	39.2458	36.3803	25.9343
	26.5333	17.4814	17.1003	18.2179	32.9063
	38.0585	10.9698	27.9143	26.6922	43.4931
	50.2496	13.0398	39.5944	0.7	40.8726
	39.2853	11.5309	25.8622	6.5545	60.9044
	35.9343	11.6151	29.6616	15.3792	43.0677
	38.5095	18.1025	45.6222	20.3578	23.3722
	33.0094	3.1798	33.6129	25.3414	33.7785
	28.6656	14.1885	40.4865	18.7463	15.3715
	2.9565	16.6024	33.5616	32.7498
	9.7719	16.5522	21.8232	17.0997
	30.117	8.4261	8.7596	7.1567
	18.2298		18.7547	21.1372
	31.8134		13.7015	5.4653
			12.3131	7.3267
			21.1923	12.5477
				13.5752
				0.2909
				4.3735
Mean	29.9993	11.8668	25.5518	14.7815	34.4045
St. Dev.	12.8495	6.20358	10.7474	9.34232	15.0995
SEM	2.5699	1.29353	2.06834	1.70567	3.37634

## Sheet: Figure 1C
Inhibitory RRP in Syt1KO
	Syt1KO	Syt1KO+Syt7KD	Syt1KO+Syt7KD+Syt1WT	Syt1KO+Syt7KD+Syt1C2A*B*	Syt1KO+Syt1WT	Syt1KO+Syt1C2A*B*
	29.9872	11.9257	38.5069	34.8612	12.8077	19.413
	31.8633	6.8509	19.848	13.1435	32.3083	18.2379
	38.2824	4.6724	26.0312	17.9512	31.976	51.3039
	22.1995	11.7003	27.8946	18.2504	54.2844	72.3665
	28.6351	21.7288	27.6092	4.6113	36.0081	33.7321
	43.0421	10.4347	43.1281	14.4099	39.2704	56.0034
	38.1891	16.955	22.7238	15.6803	38.3937	24.8297
	36.5785	9.0563	37.7905	15.8064	37.0676	71.4079
	30.9518	12.261	30.1466	10.0883	36.2751	27.6746
	26.1199	2.8775	22.203	31.3719	29.3569	10.9441
	30.6491	13.6247	12.592	9.0252	21.2575	19.6181
	46.8388	13.0356	20.0523	8.3819	23.5917	14.335
	30.7539	3.1292	39.7107	14.7286	41.6512	21.3975
	29.8835	15.4543	44.9126	33.2187	34.4928	34.2923
	22.4277		65.9134	25.0211	21.213	21.2339
	35.9811		26.7204	19.4474	50.8123	57.7203
	13.6579		24.6471	20.5191	16.6807	31.4932
	32.8554			23.7431		22.4391
	29.7353			12.9532
	24.8122
	11.0258
	17.0099
Mean	29.6127	10.979	31.2018	18.0638	32.791	33.8024
St. Dev.	8.82772	5.36118	12.6773	8.44318	11.1958	19.3865
SEM	1.88208	1.43284	3.0747	1.937	2.71539	4.56944

## Sheet: Figure 1D
Inhibitory RRP in Syt7KO(A)
	Syt7KO	Syt7KO+Syt1KD	Syt7KO+Syt1KD+Syt7WT	Syt7KO+Syt1KD+Syt7C2A*B*
	22.2767	12.3749	26.0469	9.5924
	18.8667	1.0938	33.4513	6.6369
	22.1669	10.8951	44.8441	4.5556
	21.7032	8.7221	15.7335	8.5498
	23.6148	8.0771	50.1159	9.9691
	31.4357	14.6914	47.6905	13.8813
	36.0631	7.5844	13.6813	7.4346
	23.9819	10.7608	22.6495	8.3412
	48.2532	0.9511	29.0881	5.7712
	40.9148	8.2616	25.3086	21.7029
	36.0318	10.2914	26.7923	17.0614
	4.027	7.4101	28.4546	9.7111
	20.4093	9.8535	19.8955	16.9022
	29.417	5.7313	11.5341	17.675
	24.8943	5.9188	18.0327
	18.6275	21.7645
	13.5836	4.7163
		18.9238
		0.2141
		18.6926
		18.5477
		6.533
		4.3483
		2.0626
Mean	25.6628	9.10085	27.5546	11.2703
St. Dev.	10.5781	5.98555	12.0163	5.23568
SEM	2.56556	1.22179	3.10259	1.39929

## Sheet: Figure 1E
Inhibitory RRP in Syt7KO(N)
	Syt7KO	Syt7KO+Syt1KD	Syt7KO+Syt1KD+Syt7WT	Syt7KO+Syt1KD+Syt7C2A*B*
	31.4421	7.5455	25.4664	8.3592
	34.982	16.5186	29.7058	9.3786
	44.4293	9.0816	31.6171	11.209
	15.9744	3.0694	30.6218	4.4541
	14.0059	8.5277	21.3828	6.489
	27.5846	12.0991	28.1546	7.8554
	15.8523	18.8312	29.2132	4.2492
	22.9074	2.9282	33.8646	10.6916
	20.3281	8.6638	30.1627	10.6934
	42.5484	13.9612	20.4177	11.464
	23.6912	5.1298	31.2664	7.5657
	12.986	10.7735	26.5704	8.0545
	13.6093	8.5467	22.3535	7.8656
	28.2487	10.027	32.3565	9.5467
	32.5305	12.4007
	14.8758	7.749
	34.5573	12.6758
		8.2857
		13.9103
		10.5278
		11.7008
		5.3083
		18.4822
Mean	25.3267	10.2932	28.0824	8.41971
St. Dev.	10.2487	4.30247	4.24818	2.28553
SEM	2.48567	0.897127	1.13537	0.610833

## Sheet: Figure 2A
Excitatory RRP in Syt1KO
	Syt1KO	Syt1KO+Syt7KD	Syt1KO+Syt7KD+Syt7WT	Syt1KO+Syt7KD+Syt7C2A*B*	Syt1KO+Syt7WT
	9.2613	1.2209	9.7131	4.8705	15.1606
	15.1113	7.19	5.7041	8.5588	15.21
	4.8771	2.0621	12.3966	4.767	9.7619
	5.879	1.1505	7.1806	0.5528	10.2984
	8.2703	1.8929	5.744	2.4725	14.6424
	4.1507	3.0178	10.5609	6.7487	8.5662
	7.0619	2.0214	4.9714	1.6686	3.0545
	5.95	1.8962	22.8388	1.4436	9.5763
	17.5735	2.1543	9.5796	0.4318	8.3273
	10.4805	1.475	6.1699	9.3786	22.6542
	8.15	4.1902	4.6438	4.7278	10.1223
	7.6447	2.0476	7.517	4.5599	19.6618
	9.8453	2.3226	7.461	3.0827	7.8315
		1.4646	6.2394	3.4855
			6.9051
			4.0716
			4.5613
			5.0019
			5.2136
Mean	8.78889	2.43615	7.70914	4.05349	11.9129
St. Dev.	3.86925	1.57269	4.30472	2.76575	5.31801
SEM	1.07314	0.420318	0.98757	0.739178	1.47495

## Sheet: Figure 2B
Excitatory RRP in Syt1KO
	Syt1KO	Syt1KO+Syt7KD	Syt1KO+Syt7KD+Syt1C2A*B*	Syt1KO+Syt1C2A*B*
	9.2613	1.2209	7.5355	18.2417
	15.1113	7.19	3.4188	7.6085
	4.8771	2.0621	9.6537	8.8969
	5.879	1.1505	3.3753	11.2817
	9.365	9.1059	2.7954	7.8716
	9.6693	1.4175	4.4484	17.0163
	5.8771	2.8297	1.7051	16.0188
	11.23	1.1424	2.7344	5.0215
	12.8223	3.1556	3.3637	11.0245
	11.8516	0.4692	6.0793	6.0277
	4.8809	4.1833	7.8223	19.0313
		1.693	1.8516	7.0351
			10.8809	10.0637
			2.0313	7.0793
			4.0358
Mean	9.1659	2.96834	4.7821	10.8728
St. Dev.	3.44772	2.65969	2.92422	4.77436
SEM	1.03953	0.767785	0.755031	1.276

## Sheet: Figure 3B
EM in Syt1KO
	Docked vesicles					Vesicles within 100nm of AZ					Vesicles per bouton					PSD length					Bouton area
	Syt1KO	Syt1KO+Syt7KD	Syt1KO+Syt7KD+Syt7WT	Syt1KO+Syt7KD+Syt7C2A*B*		Syt1KO	Syt1KO+Syt7KD	Syt1KO+Syt7KD+Syt7WT	Syt1KO+Syt7KD+Syt7C2A*B*		Syt1KO	Syt1KO+Syt7KD	Syt1KO+Syt7KD+Syt7WT	Syt1KO+Syt7KD+Syt7C2A*B*		Syt1KO	Syt1KO+Syt7KD	Syt1KO+Syt7KD+Syt7WT	Syt1KO+Syt7KD+Syt7C2A*B*		Syt1KO	Syt1KO+Syt7KD	Syt1KO+Syt7KD+Syt7WT	Syt1KO+Syt7KD+Syt7C2A*B*
	3	1	1	1		5	1	2	3		135	45	60	26		1.579	0.545	0.413	0.187		1.548	0.646	0.362	0.337
	1	1	1	2		3	0	1	4		58	99	60	80		0.489	0.472	0.352	0.42		0.389	0.858	0.408	0.499
	1	0	2	3		2	3	6	5		83	60	100	143		0.442	0.409	0.513	0.872		0.832	0.439	0.864	0.525
	0	1	0	3		2	5	1	4		128	117	64	84		0.522	0.568	0.348	0.307		0.897	0.778	0.529	0.503
	3	1	2	1		4	3	4	3		27	138	14	96		0.751	0.387	0.298	0.831		0.431	0.545	0.907	0.731
	3	1	1	2		6	2	4	2		174	165	55	76		0.694	0.559	0.459	0.416		0.693	0.932	0.336	0.616
	2	2	1	1		3	1	3	5		62	207	22	137		0.468	0.921	0.393	1.595		0.364	1.37	0.238	0.974
	0	1	2	0		0	5	5	1		35	217	53	90		0.32	0.478	0.56	0.56		0.276	0.964	0.614	0.55
	1	3	1	1		2	4	2	3		49	136	84	43		0.625	0.662	0.709	0.324		0.532	0.809	0.518	0.401
	2	2	1	0		7	3	2	4		47	185	40	102		0.382	0.719	0.493	0.454		0.343	1.136	0.304	0.684
	1	1	1	1		5	6	1	3		100	27	160	36		0.809	0.409	1.59	0.324		0.471	0.233	0.937	0.607
	1	1	0	2		2	3	0	4		50	109	105	90		0.427	0.314	0.504	0.319		0.577	0.748	0.788	0.351
	1	0	1	1		1	3	5	4		36	30	105	80		0.418	0.609	0.786	0.723		0.392	0.764	0.709	0.487
	3	1	1	2		4	4	4	3		58	63	32	22		0.673	0.75	0.591	0.376		0.336	0.441	0.466	0.227
	2	1	2	2		4	3	4	4		30	95	55	49		0.564	0.651	0.666	0.458		0.248	0.639	0.421	0.472
	2	2	2	1		3	2	5	2		91	32	53	66		0.891	0.542	1.033	0.298		0.592	0.349	0.512	0.301
	2	1	1	2		3	4	4	6		35	9	57	22		0.407	0.248	0.329	0.684		0.358	0.183	0.907	0.397
	0	1	1	0		4	2	1	2		40	30	25	31		0.442	0.246	0.485	0.434		0.575	0.336	0.229	0.249
	0	1	0	1		2	4	4	2		72	96	50	55		0.6	0.384	0.422	0.738		0.55	0.668	0.775	0.39
	1	0	1	0		2	4	2	1		17	98	54	31		0.783	0.953	0.472	0.39		0.287	0.617	0.332	0.437
	1	1	1	1		5	2	5	5		77	24	16	52		0.522	0.504	0.601	1.092		0.611	0.632	0.358	0.727
	2	1	2	1		4	2	5	4		60	75	7	59		0.376	0.513	0.415	0.401		0.381	0.504	0.466	0.379
	0	1	1	0		2	8	1	2		85	255	100	31		0.803	0.564	0.646	0.472		0.644	1.137	0.733	0.377
	1	0	2	2		1	2	6	2		51	101	44	156		0.714	0.283	0.82	0.54		0.527	0.398	0.349	0.154
	1	1	1	0		3	3	5	1		112	19	26	106		0.404	0.165	0.429	0.412		0.672	0.225	0.342	1.033
	1	1	1	2		2	2	2	2		24	35	10	46		0.532	0.535	0.552	0.576		0.146	0.304	0.165	0.394
	1	1	0	0		3	4	2	3		64	78	217	52		0.898	0.381	0.458	0.415		0.352	0.522	1.109	0.523
	1	1	1	2		1	4	1	4		107	117	21	45		0.389	1.144	0.402	0.427		0.586	0.74	0.189	0.334
	0	3	1	1		2	4	2	2		46	145	31	79		0.551	0.708	0.389	0.544		0.575	0.865	0.24	0.449
	1	1	2	1		5	2	5	3		23	134	118	24		0.588	0.454	0.605	0.35		0.263	0.756	1.019	0.259
	1	1	1	0		3	4	1	1		92	83	62	107		0.77	0.991	0.519	0.417		0.642	0.584	0.379	0.528
	1	2	1	2		2	2	3	3		73	31	40	64		0.372	0.528	0.235	0.356		0.387	0.339	0.274	0.372
	0	2	1	2		2	6	1	4		156	153	209	108		0.894	0.592	2.078	0.898		0.085	0.934	1.224	0.835
	1	1	1	2		2	5	4	4		40	11	35	43		0.518	0.289	0.376	0.673		0.441	0.213	0.412	0.461
	2	2	1	2		2	1	5	3		72	230	66	102		0.702	1.024	0.552	0.406		0.467	1.524	0.404	0.529
	2	1	1	2		4	4	2	2		74	98	64	63		0.552	0.394	0.442	0.344		0.429	0.685	0.387	0.51
	2	1	1	0		3	0	1	1		20	99	18	24		0.549	0.476	0.319	0.307		0.316	0.864	0.193	0.345
	1	1	1	1		2	1	5	4		39	32	76	65		0.328	0.384	0.435	0.869		0.261	0.455	1.199	0.46
	0	3	0	1		0	4	0	2		45	71	102	31		0.419	0.488	0.491	0.237		0.36	0.523	0.767	0.293
	1	1	1	1		5	3	2	3		32	101	27	33		0.257	0.293	0.487	0.307		0.23	0.699	0.384	0.316
	1	3	2	0		2	3	5	4		20	57	16	133		0.941	0.387	0.347	0.593		0.345	0.415	1.058	0.894
	2	2	2	1		4	1	5	3		32	217	59	92		0.603	0.966	1.148	1.07		0.265	1.435	0.57	0.654
	0	1	1	2		2	4	2	5		58	10	55	95		0.486	0.268	0.484	0.505		0.447	0.196	0.34	0.599
	1	1	1	1		1	3	5	3		47	125	106	28		0.552	0.35	0.791	0.2		0.518	0.492	0.714	0.36
	2	1	0	0		3	2	1	1		34	85	45	73		0.396	0.246	0.246	0.454		0.349	0.586	0.373	0.445
	2	2	0	1		6	2	2	4		111	31	60	127		1.299	0.529	0.503	1.099		1.274	0.34	0.923	0.966
	1	1	2	2		2	0	4	4		97	115	51	87		0.516	0.552	0.622	0.311		0.971	1.005	0.394	0.342
	1	2	1	2		6	8	4	4		112	217	30	18		0.9	0.845	0.559	0.562		0.523	1.334	0.442	0.327
	3	1	0	0		5	3	1	3		178	82	67	36		0.71	0.802	0.365	0.507		0.71	0.519	0.555	0.29
	0	1	1			4	3	4			40	22	59			0.445	0.335	0.494			0.579	0.191	0.362
	2	3	1			3	4	5			41	176	95			0.474	0.855	0.711			0.237	1.043	0.641
	0	1	1			2	4	2			152	71	42			0.622	0.849	0.37			1.068	0.5	0.261
	1	1	0			2	3	2			46	107	49			0.4	0.736	0.412			0.539	0.722	0.756
	1	1	1			5	4	4			95	37	117			0.765	0.777	0.599			0.446	0.975	1.011
	2	1	1			3	1	5			65	32	67			0.49	0.392	0.387			0.382	0.466	1.066
	0	1	1			2	7	1			137	230	21			0.562	0.507	0.409			0.966	1.023	0.192
	2	1	2			4	6	4			26	144	43			0.511	0.699	0.846			0.224	0.957	0.42
	3	1	3			5	4	5			136	24	18			0.544	0.199	0.384			0.544	0.272	1.17
	1	1	1			2	3	2			81	80	68			0.431	0.318	0.468			0.812	0.555	0.41
	1	1	1			2	2	2			58	186	45			0.5	0.633	0.557			0.675	1.055	0.344
	2	2	1			4	3	1			107	19	77			1.048	0.44	0.449			0.696	0.221	0.52
	0	3	1			0	4	2			30	64	39			0.269	0.329	0.48			0.232	0.451	0.303
	1	1	0			2	3	0			47	27	112			0.401	0.343	0.534			0.319	0.536	0.835
	1	2	1			3	3	4			22	75	27			1.009	0.644	0.484			0.371	0.324	0.292
	0	1	1			2	4	1			81	71	130			0.68	0.903	1.284			0.623	0.508	0.756
	2	0	2			3	2	4			39	46	44			0.46	0.292	0.465			0.405	0.247	0.51
	3	1	1			6	3	2			172	30	95			2.015	0.322	0.803			1.975	0.333	0.587
	0	0	1			3	1	5			20	24	99			0.541	0.429	1.112			0.311	0.402	0.645
	2	1	2			7	2	4			51	44	117			0.405	0.833	0.88			0.364	0.369	0.457
	1	0	2			2	0	4			60	21	76			0.769	0.412	0.331			0.654	0.197	0.315
	1	2	2			1	2	6			28	13	91			0.336	0.31	0.595			0.317	0.156	0.609
	0	1				3	4				34	99				0.368	1.63				0.478	0.832
	2	1				5	4				65	55				0.762	0.532				0.381	0.39
	0	1				4	5				130	86				0.632	0.895				0.843	0.492
	2	0				2	2				97	41				0.581	0.683				0.762	0.549
	1	1				2	2				60	13				0.298	0.782				0.266	0.271
	1	1				2	3				32	43				0.316	0.469				0.524	0.352
	0	0				1	4				127	30				0.86	0.419				0.747	0.515
	2	2				4	4				27	35				0.922	0.361				0.474	0.306
	1	1				3	1				118	24				1.118	0.371				0.871	0.328
	2	1				3	4				117	18				0.466	0.649				0.675	0.352
	1	3				3	4				38	39				0.393	0.578				0.358	0.272
	1	0				3	2				31	43				0.236	0.47				0.376	0.407
		2					3					21					0.315					0.262
		0					3					54					0.687					0.431
		1					2					30					0.325					0.414
		2					3					17					0.409					0.17
		0					0					18					0.218					0.177
		2					4					69					1.049					0.97
		3					6					88					0.45					0.425
		1					1					42					0.287					0.509
		0					1					63					0.333					0.541
		0					0					16					0.309					0.148
		1					2					19					0.235					0.368
		1					4					12					0.505					0.246
		0					2					55					0.346					0.436
		2					3					51					0.256					0.235
		2					2					13					0.315					0.158
		1					2					26					0.277					0.287
		0					3					48					0.621					0.349
		2					2					47					0.361					0.446
		1					4					87					1.44					0.735
		0					1					20					0.354					0.331
		1					2					37					0.694					0.306
		0					1					60					0.533					0.437
		2					4					33					0.446					0.384
		0					3					67					0.823					0.605
		1					2					48					0.306					0.259
		2					4					61					0.454					0.451
Mean	1.21687	1.16514	1.11268	1.18367		3.01205	2.95413	3.04225	3.08163		68.8916	73.0275	64.1831	68.1224		0.607904	0.534174	0.574451	0.531714		0.529663	0.544303	0.557465	0.487612
St. Dev.	0.884117	0.799465	0.644743	0.858134		1.54204	1.59505	1.71911	1.2389		41.216	58.0811	41.5941	36.2403		0.285465	0.257569	0.300597	0.274911		0.294831	0.30291	0.280246	0.201172
SEM	0.115102	0.0911075	0.0921062	0.162172		0.200757	0.181772	0.245587	0.234129		5.36586	6.61896	5.94201	6.84877		0.0371643	0.0293528	0.0429424	0.0519532		0.0323619	0.0290135	0.0332591	0.0287388

## Sheet: Figure 4A
Inhibitory RRP in Syt1/7 deficient
	Syt1KO	Syt1KO+Syt7KD	Syt1KO+Syt7KD+Syt1C2A*	Syt1KO+Syt7KD+Syt1C2B*	Syt1KO+Syt7KD+Syt7C2A*	Syt1KO+Syt7KD+Syt7C2B*
	55.3761	12.8596	30.9979	30.5557	21.8502	64.612
	41.1866	14.0112	30.7274	51.5799	33.0919	44.071
	35.9881	9.0894	28.2143	37.0391	28.906	43.466
	26.5624	6.6288	39.9319	36.4228	26.926	14.9657
	25.3361	2.0505	52.6483	27.1348	20.6811	31.7232
	21.5117	12.935	25.8646	38.4349	9.5062	24.2345
	25.171	19.5632	46.3115	14.6482	14.4281	44.974
	32.1706	16.4792	31.3241	23.4396	7.9251	38.2698
	16.8698	8.3707		41.8959	17.8477	15.0459
	11.7501	17.308		40.2112	12.7298	34.242
	20.0599	13.3963		27.751	21.9898	13.5771
	31.3017	9.9106		39.0095	21.8018	45.873
	28.4198			25.9781	23.7713	50.3847
				34.3299	11.0383	42.5487
				40.9637	26.8116
				33.4884	21.224
				51.7723
				50.2505
				70.1562
Mean	28.5926	11.8835	35.7525	37.6348	20.0331	36.2848
St. Dev.	11.2595	4.9243	9.53558	12.4795	7.28765	14.9755
SEM	3.12281	1.42152	3.37134	2.863	1.82191	4.00238

## Sheet: Figure 4B
10Hz IPSC in Syt1KO
	Syt1KO	Syt1KO+Syt1C2A*	Syt1KO+Syt1C2B*	Syt1KO+Syt1C2A*B*
	4.7223	9.9826	4.3779	2.1152
	6.0486	5.7278	2.6822	2.7119
	6.4871	8.3459	0.8655	1.396
	7.2973	7.6119	2.5823	0.736
	4.9575	10.3201	1.8083	0.9583
	8.9941	8.6234	1.7615	2.2262
	10.083	10.3564	2.8517	1.8342
	7.8465	9.8715	0.7544	1.5199
	5.0902	9.5521	3.1675	0.5758
	3.6969	7.4382	2.8468	2.7033
	8.0649	8.4304	2.9978	0.9061
	7.6467	6.8495	2.4138
	9.6569		2.9872
			2.7731
Mean	6.96862	8.59248	2.49071	1.60754
St. Dev.	1.99939	1.48359	0.943174	0.768255
SEM	0.55453	0.428277	0.252074	0.231638

[truncated: 15 more sheets: Figure 5A, Figure 5B, Figure 6A, Figure 6B, Figure 6C, Figure 7A, Figure 7B, Figure S1B, Figure S2A, Figure S2B, Figure S3B, Figure S3C, Figure S4B, Figure S5A, Figure S5B]
